# Supplementary material for: Discovery of Potent and Selective CB2 Agonists Utilizing a Function-Based Computational Screening Protocol
Source: ACS Chem Neurosci. 2023 Oct 12;14(21):3941–58. doi: 10.1021/acschemneuro.3c00580 (PMC10623575; doi:10.1021/acschemneuro.3c00580)
Supplement: Supplementary file 2 — cn3c00580_si_002.xlsx [file cn3c00580_si_002.xlsx]

## Sheet: sheet
			Comp. Name	replicate 1			replicate 2			replicate 3
		CB2agonist	1														CB2 agonist(μM)
																Comp. Name	replicate 1	replicate 2	replicate3	mean±SD
																1	1.75	7.47	0.139	3.12±2.22
																2	0.43	8.56	0.68	3.22±2.67
		CB2agonist	2													5	1.67	1.92	3.2	2.26±0.48
																6	0.188	0.026	0.886	0.37±0.26
																8	0.227	0.026	0.022	0.09±0.07
																10	1.78	1.18	1.83	1.60±0.21
		CB2agonist	5													13	1.66	2.26	1.44	1.78±0.25
																15	0.486	3.82	0.43	1.58±1.12
																16	0.949	1.89	1.69	1.51±0.29
																17	0.166	1.31	0.489	0.66±0.34
		CB2agonist	6													18	4.96	4.58	1.38	3.64±1.14
																21	1.46	2.61	2.93	2.33±0.45
																22	2.19	6.61	3.56	4.12±1.31
																23	0.225	0.638	1.6	0.82±0.41
		CB2agonist	8													24	7.84	2.4	1.54	3.93±1.97
																28	0.6366	7.562	0.6932	2.96±2.30
																31	0.8143	1.677	7.648	3.38±2.15
																32	0.09257	0.2868	2.122	0.83±0.65
		CB2agonist	10													CP55940	0.086	0.022	0.076	0.06±0.02
		CB2agonist	13
																	CB1 agonist(μM)
																	replicate 1	replicate 2	replicate3	mean±SD
																8	0.4549	0.1085	1.7	0.75±0.48
		CB2agonist	15													CP55940	0.0135	0.006	0.00524	0.01±0.002
																	CB2 antagonist(μM)
																	replicate 1	replicate 2	replicate3	mean±SD
		CB2agonist	16													38	0.715	0.2555	0.2244	0.40±0.16
																39	0.445	0.1149	0.44	0.33±0.09
																40	2.637	5.6	0.7277	2.99±1.42
																AM630	0.153	0.319	0.55	0.34±0.10
		CB2agonist	17
		CB2agonist	18
		CB2agonist	21
		CB2agonist	22
		CB2agonist	23
		CB2agonist	24
		CB2agonist	28
		CB2agonist	30
		CB2agonist	31
		CB2agonist	32
		CB2agonist	CP55940
		CB1agonist	8
			CP55940
		CB2antagonist	38
		CB2antagonist	39
		CB2antagonist	40
		CB2antagonist	AM630
